# Supplementary material for: Recent progress in the study of exosomes in the gastric cancer immune microenvironment
Source: Front Immunol. 2025 Jul 23;16:1595124. doi: 10.3389/fimmu.2025.1595124 (PMC12325315; doi:10.3389/fimmu.2025.1595124)
Supplement: Supplementary file 1 [file DataSheet1.zip]

Archive with 5 entries (4 files):
- 批注文件/
- 批注文件/exosome GC 1.0 HaiboLiu.docx
- 批注文件/exosome GC 2.0 JianmeiYin.docx
- 批注文件/exosome GC 2.0 LeiZhu.docx
- 批注文件/exosome GC 3.0 HaiboLiu.docx
